# Supplementary material for: Integrative Analysis of Transcriptomics and Proteomics for Screening Genes and Regulatory Networks Associated with Lambda-Cyhalothrin Resistance in the Plant Bug Lygus pratensis Linnaeus (Hemiptera: Miridae)
Source: Int J Mol Sci. 2025 Feb 18;26(4):1745. doi: 10.3390/ijms26041745 (PMC11855015; doi:10.3390/ijms26041745)
Supplement: Supplementary file 1 [file ijms-26-01745-s001.zip]

Archive with 1 entries (1 files):
- ijms-3369969-supplementary.pdf
